# Supplementary material for: The Influence of Environmental Polycyclic Aromatic Hydrocarbons (PAHs) Exposure on DNA Damage among School Children in Urban Traffic Area, Malaysia
Source: Int J Environ Res Public Health. 2022 Feb 15;19(4):2193. doi: 10.3390/ijerph19042193 (PMC8872109; doi:10.3390/ijerph19042193)
Supplement: Supplementary file 1 [file ijerph-19-02193-s001.zip]

Archive with 5 entries (5 files):
- Supplementary S1. Questionnaire.pdf
- Supplementary S2. Distributions of PAHs species (ng m-3) in indoor and outdoor PM2.5 samples.pdf
- Supplementary S3. Percentage distribution of outdoor and indoor PAHs based on number of rings.png
- Supplementary S4. & Supplementary S5. TEQ of PAHs compounds in outdoor and indoor air of studied primary schools.pdf
- Supplementary S6. Predictor factors of DNA damage (Tail moment) among children.pdf
